# Supplementary material for: MIA/CD-RAP Regulates MMP13 and Is a Potential New Disease-Modifying Target for Osteoarthritis Therapy
Source: Cells. 2023 Jan 5;12(2):229. doi: 10.3390/cells12020229 (PMC9856983; doi:10.3390/cells12020229)
Supplement: Supplementary file 1 [file cells-12-00229-s001.zip]

Archive with 1 entries (1 files):
- cells-2122705-supplementary.pdf
